# Supplementary material for: A graph neural network model for inferring interindividual variation from experimental biological data
Source: Sci Rep. 2025 Nov 12;15:39680. doi: 10.1038/s41598-025-23320-4 (PMC12612280; doi:10.1038/s41598-025-23320-4)
Supplement: Supplementary file 2 — Supplementary Material 2 [file 41598_2025_23320_MOESM2_ESM.zip]

Archive with 11 entries (11 files):
- Appendix (input data)/input_faseb2021_ex1_vs_c1.json
- Appendix (input data)/input_faseb2021_ex1_vs_c2.json
- Appendix (input data)/input_faseb2021_ex1_vs_c3.json
- Appendix (input data)/input_faseb2021_ex2_vs_c1.json
- Appendix (input data)/input_faseb2021_ex2_vs_c2.json
- Appendix (input data)/input_faseb2021_ex2_vs_c3.json
- Appendix (input data)/input_faseb2021_ex3_vs_c1.json
- Appendix (input data)/input_faseb2021_ex3_vs_c2.json
- Appendix (input data)/input_faseb2021_ex3_vs_c3.json
- Appendix (input data)/input_val_exercise_female.json
- Appendix (input data)/input_val_exercise_male.json
