# Supplementary material for: A graph neural network model for inferring interindividual variation from experimental biological data
Source: Sci Rep. 2025 Nov 12;15:39680. doi: 10.1038/s41598-025-23320-4 (PMC12612280; doi:10.1038/s41598-025-23320-4)
Supplement: Supplementary file 2 — Supplementary Material 2 [file 41598_2025_23320_MOESM2_ESM.zip › Appendix (input data)/input_faseb2021_ex3_vs_c1.json]

[
  {
    "pmid": "none",
    "species": "mouse",
    "age": "12 weeks old",
    "sex": "male",
    "biosample_main": "tibialis anterior muscle",
    "biosample_detail": "none",
    "experiment_type": "in vivo",
    "model_main": "exercise",
    "model_detail1": "acute treadmill running",
    "model_detail2": "4 weeks trained",
    "model_detail3": "none",
    "timepoint": "2 hours after acute exercise",
    "targets": [
      {
        "target": "runx1",
        "molecule_type": "mrna",
        "analysis_main": "rna sequencing",
        "analysis_detail": "fpkm",
        "relation": "increase",
        "change": "4.56-fold",
        "significance": "none",
        "control": "non-exercise control"
      },
      {
        "target": "musk",
        "molecule_type": "mrna",
        "analysis_main": "rna sequencing",
        "analysis_detail": "fpkm",
        "relation": "increase",
        "change": "3.66-fold",
        "significance": "none",
        "control": "non-exercise control"
      },
      {
        "target": "pappa",
        "molecule_type": "mrna",
        "analysis_main": "rna sequencing",
        "analysis_detail": "fpkm",
        "relation": "increase",
        "change": "3.84-fold",
        "significance": "none",
        "control": "non-exercise control"
      },
      {
        "target": "glul",
        "molecule_type": "mrna",
        "analysis_main": "rna sequencing",
        "analysis_detail": "fpkm",
        "relation": "increase",
        "change": "3.16-fold",
        "significance": "none",
        "control": "non-exercise control"
      },
      {
        "target": "trpv4",
        "molecule_type": "mrna",
        "analysis_main": "rna sequencing",
        "analysis_detail": "fpkm",
        "relation": "increase",
        "change": "2.32-fold",
        "significance": "none",
        "control": "non-exercise control"
      },
      {
        "target": "klf5",
        "molecule_type": "mrna",
        "analysis_main": "rna sequencing",
        "analysis_detail": "fpkm",
        "relation": "increase",
        "change": "5.06-fold",
        "significance": "none",
        "control": "non-exercise control"
      },
      {
        "target": "myostatin",
        "molecule_type": "mrna",
        "analysis_main": "rna sequencing",
        "analysis_detail": "fpkm",
        "relation": "unchange",
        "change": "1.08-fold",
        "significance": "none",
        "control": "non-exercise control"
      },
      {
        "target": "met",
        "molecule_type": "mrna",
        "analysis_main": "rna sequencing",
        "analysis_detail": "fpkm",
        "relation": "increase",
        "change": "2.74-fold",
        "significance": "none",
        "control": "non-exercise control"
      },
      {
        "target": "slc7a1",
        "molecule_type": "mrna",
        "analysis_main": "rna sequencing",
        "analysis_detail": "fpkm",
        "relation": "unchange",
        "change": "1.99-fold",
        "significance": "none",
        "control": "non-exercise control"
      },
      {
        "target": "junb",
        "molecule_type": "mrna",
        "analysis_main": "rna sequencing",
        "analysis_detail": "fpkm",
        "relation": "increase",
        "change": "3.34-fold",
        "significance": "none",
        "control": "non-exercise control"
      },
      {
        "target": "adamts8",
        "molecule_type": "mrna",
        "analysis_main": "rna sequencing",
        "analysis_detail": "fpkm",
        "relation": "unchange",
        "change": "0.68-fold",
        "significance": "none",
        "control": "non-exercise control"
      },
      {
        "target": "camk4",
        "molecule_type": "mrna",
        "analysis_main": "rna sequencing",
        "analysis_detail": "fpkm",
        "relation": "unchange",
        "change": "0.52-fold",
        "significance": "none",
        "control": "non-exercise control"
      },
      {
        "target": "sp7",
        "molecule_type": "mrna",
        "analysis_main": "rna sequencing",
        "analysis_detail": "fpkm",
        "relation": "unchange",
        "change": "0.67-fold",
        "significance": "none",
        "control": "non-exercise control"
      },
      {
        "target": "cilp",
        "molecule_type": "mrna",
        "analysis_main": "rna sequencing",
        "analysis_detail": "fpkm",
        "relation": "decrease",
        "change": "0.4-fold",
        "significance": "none",
        "control": "non-exercise control"
      },
      {
        "target": "cd28",
        "molecule_type": "mrna",
        "analysis_main": "rna sequencing",
        "analysis_detail": "fpkm",
        "relation": "decrease",
        "change": "0.11-fold",
        "significance": "none",
        "control": "non-exercise control"
      }
    ]
  }
]
