# Supplementary material for: A graph neural network model for inferring interindividual variation from experimental biological data
Source: Sci Rep. 2025 Nov 12;15:39680. doi: 10.1038/s41598-025-23320-4 (PMC12612280; doi:10.1038/s41598-025-23320-4)
Supplement: Supplementary file 2 — Supplementary Material 2 [file 41598_2025_23320_MOESM2_ESM.zip › Appendix (input data)/input_val_exercise_female.json]

[
  {
    "pmid": "none",
    "species": "human",
    "age": "none",
    "sex": "female",
    "biosample_main": "vastus lateralis muscle",
    "biosample_detail": "none",
    "experiment_type": "in vivo",
    "model_main": "exercise",
    "model_detail1": "resistance training",
    "model_detail2": "none",
    "model_detail3": "none",
    "timepoint": "10 weeks",
    "targets": [
      {
        "target": "muscle strength",
        "molecule_type": "none",
        "analysis_main": "none",
        "analysis_detail": "none",
        "relation": "increase",
        "change": "none",
        "significance": "p<0.05",
        "control": "sedentary"
      },
      {
        "target": "muscle protein synthesis",
        "molecule_type": "protein",
        "analysis_main": "measurement of synthesis rate",
        "analysis_detail": "none",
        "relation": "increase",
        "change": "none",
        "significance": "p<0.05",
        "control": "sedentary"
      }
    ]
  }
]
